# Supplementary material for: Characterising ecosystem service provision by two morphologically distinct kelp species (Laminaria hyperborea and Saccharina latissima) and the biophysical drivers shaping these services: a systematic map protocol
Source: Environ Evid. 2026 Apr 21;15:6. doi: 10.1186/s13750-026-00385-w (PMC13255359; doi:10.1186/s13750-026-00385-w)
Supplement: Supplementary file 1 — Additional file 1 [file 13750_2026_385_MOESM1_ESM.xlsx]

## Sheet: README
Characterising ecosystem service provision by two morphologically distinct kelp species (Laminaria hyperborea and Saccharina latissima) and the biophysical drivers shaping these services: A systematic map protocol
This document provides the draft data coding framework for the systematic map. It includes definitions for all variables to be extracted and a pilot-test dataset of 10 benchmark papers.
Sheet Descriptions	README: Overview of the file and description of all tabs.
	Data_Coding_Framework: The Codebook. Defines every variable name, the type of data catergorical/free text, and the logic for the extraction.
	Example_Coded_Studies: Contains 10 Benchmark studies that have been pilot tested to demonstrate how the framework is applied and stress test the codebook.
	Catergorical_Variables: A reference list of the standised options for the catergorical fields (e.g. country list, study design, individual services, services catergories)
	ES_Classification_Reference: Detailed definitions of Ecosystem Service catergories (Provisioning, Regulating, Supporting, Cultural) used in this study and potential measurement methods for these.
Information for the coding of the Data_Coding_Framework sheet
Variable Name	Display Name	Type of Data	Description	Options / Examples
Publication Details
Study_no	ID Number	Numerical	Unique identifier for the study.	1, 2, 3...
Title	Title	Free text	Full title of the publication.
Pub_year	Publication Year	Date	Year the article was published.
Pub_type	Publication Type	Categorical	The format of the source.	Peer-reviewed, Thesis, Report, etc.
Study Geography
Study_CoR	Country/Region	Categorical	Geographical location of the study.	(Standardized Country List)
Climate	Climate Type	Categorical	Köppen climate classification.	Tropical, Temperate, Polar, etc.
PECO Elements
Kelp_species	Population (P)	Categorical	The primary kelp species studied.	L. hyperborea, S. latissima, Both
ES_name	Outcome (O)	Categorical	The Ecosystem service provision	Ecosystem service provision (or the clearly defined porxies) as Additional file 2.
ES_type	Outcome (O)	Categorical	The category of Ecosystem Service.	Provisioning, Regulating, Supporting, Cultural
Method_type	Comparator (C)	Categorical	The study design/basis of comparison.	Qualitative, Quantitative, Experimental, Spatial Contrast
Driver_identified	Effect Modifier ( E )	Categorical	The biophysical driver (Exposure).	Temperature, Turbidity, Depth, Wave exposure
Driver_measured	Modifier Data	Categorical	Level of measurement for the driver.	Measured, Inferred, Mentioned, N/A
Measurements
ES_Name_001, 002, 003	Specific Service	Categorical	The specific service measured/mapped.	Carbon sequestration, Biodiversity, etc.
ES_Measurement	Metric	Categorical	The units or method of measurement / or measurement method	e.g. g C m⁻² yr⁻¹, Species Richness (S), exper elicitation, literature review

## Sheet: Data_Coding_Framework
Variable name	Display name	Type of data	Description : what the variable means	Study details 001	Study details 002	Study details 003	Study details 004	Study details 005	Study details 006	Study details 007	Study details 008	Study details 009	Study details 010
Publication details	Study_no	Numerical	ID number
	Title	Free text	Title of the publication
	Journal	Free text	Journal of the publication
	Lead_author	Free text	Name of the primary/first author
	Email	Free text	Email address of the primary/first author
	Pub_year	Date	Year of publication
	Pub_type	Categorical	Type of publication
Study details	Study_year	Date	Year study was conducted
	Study_CoR	Categorical	Country or region study was conducted
	Study_area	Free text	Name of the specific study area																N/A
	Study_coordinates	Free text	Coordinates of study																Not specified
	Climate	Categorical	Climate type of study area (Köppen climate classification)																Temperate
	Full-text inclusion status	Categorical	Indicates whether the study was included or excluded after full-text screening																Include
	Reason for exclusion	Free text	Brief explanation for exclusion (e.g. wrong species, no ES measurement, modelling only)
Study designs / Focus	Kelp_species_mentioned	Categorical	Kelp identified in the study, is it just one of the study species or are multiple mentioned including one of the target species																Both
	ES_type_001	Categorical	Catergory of ecosystem services involved in the study (as per Millenium Ecosystem Assessment)																Supporting
	ES_type_002	Categorical	Catergory of ecosystem services involved in the study (as per Millenium Ecosystem Assessment)																Regulating
	ES_type_003	Categorical	Catergory of ecosystem services involved in the study (as per Millenium Ecosystem Assessment)
	ES_Name_001	Categorical	Name the ES that have been mentioned or inferred in the paper (e.g. biodiversity via primary productivity, carbon sequestration via movement of kelp to the deepsea)																Habitat provisioning
	ES_Name_002	Categorical	Name the ES that have been mentioned or inferred in the paper (e.g. biodiversity via primary productivity, carbon sequestration via movement of kelp to the deepsea)																Endemism
	ES_Name_003	Categorical	Name the ES that have been mentioned or inferred in the paper (e.g. biodiversity via primary productivity, carbon sequestration via movement of kelp to the deepsea)																Habitat provisioning
	ES_Name_004	Categorical	Name the ES that have been mentioned or inferred in the paper (e.g. biodiversity via primary productivity, carbon sequestration via movement of kelp to the deepsea)
	ES_Name_005	Categorical	Name the ES that have been mentioned or inferred in the paper (e.g. biodiversity via primary productivity, carbon sequestration via movement of kelp to the deepsea)																Kelp derived raw materials
	Ecosystem_Service_Measurement	Free text	How are the ES quantified in the paper?																Conceptual synthesis, quantitative estimates of biomass, surface area, and holdfast volume
	Biophysical_drivers_identified	Categorical	Are any biophysical drivers of the service mentioned? Names of any of the biophysical drivers mentioned in the study below																No
	Bio_physical_Driver_001	Categorical	Name the biophysical driver that have been mentioned or inferred in the paper (e.g.Light availability effects the PP of Sac Lat, Nitrate effects the growth rate)
	Bio_physical_Driver_002	Categorical
	Bio_physical_Driver_003	Categorical
	Bio_physical_Driver_004	Categorical
	Method_type	Categorical	Type of analysis method used in the study																Qualitative
	ES_form	Free text	Forms of ES results																Biophysical-spatial
Study results	Identified Ecosystem principle_001	Free Text	The potential Ecosystem principle identified in this study																N/A
	Identified Ecosystem principle_002	Free Text	The potential Ecosystem principle identified in this study
	Identified Ecosystem principle_003	Free Text	The potential Ecosystem principle identified in this study																Biophysical – structural and functional
	Measurement of the ecosystem principle?	Categorical	Has the ecosystem principle been measured, is a high, medium low value inferred or has the principle just been mentioned?																Habitat complexity and volume influence biodiversity
	Kelp_species	Free text	The kelp species predominelty studied																Yes – via synthesis of empirical studies
	ES_Measurement_type_1	Catergorical	Grouping of measurement type into more defined catergories (See ES_Classification_Reference)																Biomass or Harvest
	ES_Measurement_type_2	Catergorical	Grouping of measurement type into more defined catergories																Associated Fisheries
	ES_Measurement_type_3	Catergorical	Grouping of measurement type into more defined catergories																Review
	ES_Measurement_type_4	Catergorical	Grouping of measurement type into more defined catergories
	ES_Measured	Free text	The service measured e.g. Carbon sequestration, biodiversity																Biomass (wet weight), holdfast volume, surface area, species richness, faunal abundance
	ES_Measurement	Free Text	The measurement of provision e.g. CO2 percentage																Quantitative estimates from multiple studies
	Future_Service	Free text	Any mention of threats to future service provision																Yes – implications for conservation, restoration, and climate resilience
Additional Notes																			Key review paper

## Sheet: Example_Coded_studies
Variable name	Display name	Type of data	Description : what the variable means	Study details 001	Study details 002	Study details 003	Study details 004	Study details 005	Study details 006	Study details 007	Study details 008	Study details 009	Study details 010
Publication details	Study_no	Numerical	ID number	1	2	3	4	5	6	7	8	9	10
	Title	Free text	Title of the publication	The abundance of kelp is modified by the combined impact of depth, waves and currents	The effect of light and nutrient availability on growth, nitrogen, and pigment contents of Saccharina latissima (Phaeophyceae) grown in outdoor tanks, under natural variation of sunlight and temperature, during autumn and early winter in Denmark	Macrophytes as habitat for fish	Predation, Herbivory, and Kelp Evolution	Variation in Population Structure and Standing Stocks for kelp along multiple environmental gradients and implications for ES	Movement of pulsed resource subsidies from kelp forests to deep fjords	Quantifying use of kelp forest habitat by commercially important crustaceans in the United Kingdom	Biomass yield and morphological features of the seaweed saccharina latissima cultivated at two different sites in a coastal bay in the Atlantic coast of spain	Optimizing Marine macrophyte capacity to locally ameliorate ocean acidification under variable light and flow regimes	The role of kelp species as biogenic habitat formers in coastal marine ecosystems
	Journal	Free text	Journal of the publication	Frontiers in Marine Science	Journal of applied phycology	ICES Journal of Marine Science	Paleobiology	Frontiers in Marine Science	Oecologia	Journal of the Marine Biological Association of the United Kingdom	Journal of applied Phycology	Plos One	Journal of Experimental Marine Biology and Ecology
	Lead_author	Free text	Name of the primary/first author	Bekkby et al	Boderskov et al	Christie et al	Estes et al	Gundersen et al	Filbee-Dexter et al	Smale et al	Peteiro et al	Ricart et al	Teagle et al
	Email	Free text	Email address of the primary/first author	trine.bekkby@niva.no	teisboderskov@gmail.com	hartvig.christie@niva.no	N/A	hege.gundersen@niva.no	kfilbeedexter@gmail.com	dansma@MBA.ac.uk	peteiro@st.ieo.es	aricart@bigelow.org	hartea@mba.ac.uk
	Pub_year	Date	Year of publication	2019	2015	2022	1988	2021	2018	2022	2013	2023	2017
	Pub_type	Categorical	Type of publication	peer-reviewed journal article	peer-reviewed journal article	peer-reviewed journal article	Peer-reviewed journal article	Peer-reviewed journal article	peer-reviewed journal article	Peer-reviewed journal article	peer-reviewed journal article	peer-reviewed journal article	Peer-reviewed journal article
Study details	Study_year	Date	Year study was conducted	2004 - 2017	2012	2007	1988	2012	2016 - 2017	2020	2003 - 2004	2015. 2018	2017
	Study_CoR	Categorical	Country or region study was conducted	Norway	Artic (Canada)	Norway	Global focus	Norway	Norway	United Kingdom	Spain	United States of America	Global focus
	Study_area	Free text	Name of the specific study area	Norwegian coast (Large scale)	Fornaes	Skagerrak coast (Grimstad and Homborsund)	North Pacific, Southern Hemisphere (Australia, New Zealand), North Atlantic	Norwegian coast (58–71°N)	Malangen Fjord, Northern Norway	United Kingdon (12 subtidal reef sites across 4 regions)	Ria de Ares y Betanzos, Galicia	Gulf of maine	N/A
	Study_coordinates	Free text	Coordinates of study	N/A	56 26' 25.94'' N, 10 57' 32.42'' E	N/A	Not specified	Approx. 58.2–70.7°N, 5.4–30.1°E	69 N, 17W	Not specified	43º25′ N, 8º16′ W and 43º22′ N, 8º15′ W	43.85°N, 69.58°W	Not specified
	Climate	Categorical	Climate type of study area (Köppen climate classification)	Polar	Polar	Temperate	Temperate	Temperate	Polar	Temperate	Temperate	Temperate	Temperate
	Full-text inclusion status	Categorical	Indicates whether the study was included or excluded after full-text screening	Include	Include	Include	Include	Include	Include	Include	Include	Include	Include
	Reason for exclusion	Free text	Brief explanation for exclusion (e.g. wrong species, no ES measurement, modelling only)
Study designs / Focus	Kelp_species_mentioned	Categorical	Kelp identified in the study, is it just one of the study species or are multiple mentioned including one of the target species	Laminara Hyperborea	Saccharina Latissima	Both	Laminara Hyperborea	Both	Both	Laminaria hyperborea	Saccharina Latissima	Saccharina Latissima	Both
	ES_type_001	Categorical	Catergory of ecosystem services involved in the study (as per Millenium Ecosystem Assessment)	Supporting	Provisioning	Supporting	Supporting	Supporting	Regulating	Supporting	Provisioning	Regulating	Supporting
	ES_type_002	Categorical	Catergory of ecosystem services involved in the study (as per Millenium Ecosystem Assessment)			Provisioning	Regulating	Provisioning		Provisioning		Supporting	Regulating
	ES_type_003	Categorical	Catergory of ecosystem services involved in the study (as per Millenium Ecosystem Assessment)
	ES_Name_001	Categorical	Name the ES that have been mentioned or inferred in the paper (e.g. biodiversity via primary productivity, carbon sequestration via movement of kelp to the deepsea)	Habitat provisioning	Primary Productivity	IUCN listed species	Habitat provisioning	Regulating Carbon emissions	Regulating Carbon emissions	Species Richness	Direct kelp harvest	Regulating Acidification	Habitat provisioning
	ES_Name_002	Categorical	Name the ES that have been mentioned or inferred in the paper (e.g. biodiversity via primary productivity, carbon sequestration via movement of kelp to the deepsea)	Primary Productivity	Direct kelp harvest	Species Richness	Species Richness	Habitat provisioning		Commercial Fisheries		Regulating Carbon emissions	Endemism
	ES_Name_003	Categorical	Name the ES that have been mentioned or inferred in the paper (e.g. biodiversity via primary productivity, carbon sequestration via movement of kelp to the deepsea)			Endemism		Direct kelp harvest				Increased dissolved oxygen	Habitat provisioning
	ES_Name_004	Categorical	Name the ES that have been mentioned or inferred in the paper (e.g. biodiversity via primary productivity, carbon sequestration via movement of kelp to the deepsea)			Habitat provisioning
	ES_Name_005	Categorical	Name the ES that have been mentioned or inferred in the paper (e.g. biodiversity via primary productivity, carbon sequestration via movement of kelp to the deepsea)										Kelp derived raw materials
	Ecosystem_Service_Measurement	Free text	How are the ES quantified in the paper?	Biophysical-spatial		Biophysical-unspatial	Yes – evolutionary timescales	Biophysical-unspatial	Biophysical-unspatial	Biophysical-spatial	Biophysical-unspatial	Biophysical-unspatial	Conceptual synthesis, quantitative estimates of biomass, surface area, and holdfast volume
	Biophysical_drivers_identified	Categorical	Are any biophysical drivers of the service mentioned? Names of any of the biophysical drivers mentioned in the study below	Yes	Yes	No	Yes	Yes	No	Yes	Yes	Yes	No
	Bio_physical_Driver_001	Categorical	Name the biophysical driver that have been mentioned or inferred in the paper (e.g.Light availability effects the PP of Sac Lat, Nitrate effects the growth rate)	Depth			Depth	Depth		Temperature	Current velocity	CO2 levels
	Bio_physical_Driver_002	Categorical		Wave exposure				Wave exposure		Wave exposure	Light availability	Light availability
	Bio_physical_Driver_003	Categorical		Current velocity							Site specific ones
	Bio_physical_Driver_004	Categorical		Temperature
	Method_type	Categorical	Type of analysis method used in the study	Quantitative	Quantitative	Quantitative	Qualitative	Quantitative	Quantitative	Mixed	Quantitative	Quantitative	Qualitative
	ES_form	Free text	Forms of ES results	Biophysical-unspatial	Biophysical-spatial		Biophysical-unspatial	Biophysical-unspatial	Biophysical-unspatial	Biophysical-spatial	Biophysical-unspatial	Biophysical-unspatial	Biophysical-spatial
Study results	Identified Ecosystem principle_001	Free Text	The potential Ecosystem principle identified in this study	Laminaria Hyperborea is highest in shallow, wave exposed, low-current areas	Light linked to PP / Nitrates linked to PP		Herbivory levels directly effect kelp populations	Kelp carbon sequestration is linked to kelp ages/depth	Kelp forests export detritus to deep fjords during spring blade shedding period	N/A not neccasily a link to kelp	Biomass yeild higher at moderaly exposed sight compare to sheltered site		N/A
	Identified Ecosystem principle_002	Free Text	The potential Ecosystem principle identified in this study								The blade "quality" was not effected by wave/current exposure
	Identified Ecosystem principle_003	Free Text	The potential Ecosystem principle identified in this study					Measured					Biophysical – structural and functional
	Measurement of the ecosystem principle?	Categorical	Has the ecosystem principle been measured, is a high, medium low value inferred or has the principle just been mentioned?	Inferred (Own rankling)	Measured	Measured	Mentioned	Measured	Measured	Measured	Measured	Measured	Habitat complexity and volume influence biodiversity
	Kelp_species	Free text	The kelp species predominelty studied	Laminara Hyperborea	Saccharina Latissima	Both	Laminara Hyperborea	Laminara Hyperborea	Both	Laminara Hyperborea	Saccharina Latissima	Saccharina Latissima	Yes – via synthesis of empirical studies
	ES_Measurement_type_1	Catergorical	Grouping of measurement type into more defined catergories (See ES_Classification_Reference)	Biomass or Harvest	Chemical studies or product	Associated Fisheries	Review	Biomass or Harvest	Carbon Sequestration	Associated Fisheries	Biomass or Harvest	Chemical studies or product	Biomass or Harvest
	ES_Measurement_type_2	Catergorical	Grouping of measurement type into more defined catergories	Modelled services	Water Quality			Chemical studies or product		Scuba Sampling		Modelled services	Associated Fisheries
	ES_Measurement_type_3	Catergorical	Grouping of measurement type into more defined catergories					Carbon Sequestration					Review
	ES_Measurement_type_4	Catergorical	Grouping of measurement type into more defined catergories
	ES_Measured	Free text	The service measured e.g. Carbon sequestration, biodiversity	Kelp canopy abundance (ordinal classes)	Primary Productivity	Fish abundance, species richness, Shannon diversity Index		Biomass, carbon standing stock, carbon sequestration potential	Detrital biomass, size distributions	Crustacean abundance, size structure, species presence	Biomass yield, thallus length, blade weight, value	Dissolved Oxygen, Dissolved Inorganic Carbon, Ph and Calcium carbinate saturation state	Biomass (wet weight), holdfast volume, surface area, species richness, faunal abundance
	ES_Measurement	Free Text	The measurement of provision e.g. CO2 percentage	Modelled (CLMs)	Nurtrient concentration, Chlorophyll percentage	Gill-net sampling, species ID, Length/weight measurement, ordination		Biomass (kg/m²), carbon (tonnes), sequestration (tonnes/year)	Dive transects, camera transects. Tagged kelp displacement	Quantitative (counts, carapace measurements, MaxN from BRUVs) Crustacean abundance, size structure, species presence	kg/m rope, mg/cm2	Aquarium measurements, carbonate chemistry analysis, predictive modelling	Quantitative estimates from multiple studies
	Future_Service	Free text	Any mention of threats to future service provision	Basis for large scale maps of laminria hyperborea				Yes – implications for climate change, sea urchin grazing, and management strategies		Study highlights kelp forests as nursery habitat for edible crab, velvet crab, lobster, spider crab, and prawn; recommends multi-method monitoring	Yes - site selection impliations		Yes – implications for conservation, restoration, and climate resilience
Additional Notes								Key paper for carbon sequestration and spatial modelling of ES; includes national-level estimates and GAMM modelling		Key paper for proving nursery habitats for crustaceans	Key paper		Key review paper

## Sheet: Categorical_Variables
Type of publication (Pub_type)	List of countries or regions (Study_CoR)	Climate type of study area (Köppen climate classification) (Climate)	Kelp identified in the study (Kelp_species_mentioned)	Catergory of ecosystem services (ES_type_001,002,003)	Biophysical drivers identified (Bio_physical_Driver_001,002,003)	Biophysical_Drivers_Identified	Method type (type of analysis) (Method_type)	Measurement of biophysical drivers identified	Biophysical drivers measure	Measurement of the ecosystem principle?	Inclusion criteria (Full-text inclusion status)	ES identified by IPBES (ES_name_001,002,003)	Measurement type (ES_Measurement_type_1,2,3)
peer-reviewed journal article	Afghanistan	Tropical	Laminara Hyperborea	Provisioning	Turbidity	Yes	Qualitative	Biophysical-spatial	Yes	Measured	Include	Direct kelp harvest	Biomass or Harvest
organisational report	Albania	Dry	Saccharina Latissima	Regulating	Temperature	No	Quantitative	Biophysical-unspatial	No	Infered (Own rankling)	Exclude	Commercial Fisheries	Chemical studies or product
case/pilot study	Algeria	Temperate	Both	Supporting	Depth / Light	Inferred	Mixed	Monetary-spatial	Inferred	Mentioned	Maybe	Kelp derived raw materials	Habitat and Biodiversity and associated Fisheries
conference proceeding	Andorra	Continental	Other species	Cultural	Pollution	Mentioned	N/A	Monetary-unspatial			Pending	Materials from associated organisms	Establishment or survival
thesis	Angola	Polar		Other	Nutrient availability			Ranking				Energy	Carbon Sequestration
book/book chapter	Antigua and Barbuda				Other			Not assessed				Medicinal and genetic resources	Coastal Protection
	Argentina				Anthropogenic			Assessed on own scale				Regulating Carbon emissions	Water Quality
	Armenia							Biophysical-unspatial + Monetary unspatial				Regulating Acidification	Light levels
	Australia											Coastal protection	Recreation and Tourism
	Austria											Sediment trapping on reef / Regulation of sediment flows	Scientific and Educational
	Azerbaijan											Nutrient filtration	Modelled services
	Bahamas											Pollution filtration	Gene identification
	Bahrain											Increased dissolved oxygen	Review
	Bangladesh											Increased water clarity	Scuba Sampling
	Barbados											IUCN listed species	Workshop/Expert Elicitation
	Belarus											Charismatic species
	Belgium											Species Richness
	Belize											Endemism
	Benin											Local recreation, Tourism, Aesthetic
	Bhutan											Sense of connection and place, myths and legends, traditional/indigenous use
	Bolivia											Scientific knowledge generation
	Bosnia and Herzegovina											Primary Productivity
	Botswana											Habitat provisioning
	Brazil
	Brunei Darussalam
	Bulgaria
	Burkina Faso
	Burundi
	Cabo Verde
	Cambodia
	Cameroon
	Canada
	Central African Republic
	Chad
	Chile
	China
	Colombia
	Comoros
	Congo
	Costa Rica
	Côte D'Ivoire
	Croatia
	Cuba
	Cyprus
	Czechia
	Democratic Republic of the Congo
	Denmark
	Djibouti
	Dominica
	Dominican Republic
	Ecuador
	Egypt
	El Salvador
	Equatorial Guinea
	Eritrea
	Estonia
	Eswatini
	Ethiopia
	Fiji
	Finland
	France
	Gabon
	Gambia
	Georgia
	Germany
	Ghana
	Greece
	Grenada
	Guatemala
	Guinea
	Guinea-Bissau
	Guyana
	Haiti
	Honduras
	Hungary
	Iceland
	India
	Indonesia
	Iran
	Iraq
	Ireland
	Israel
	Italy
	Jamaica
	Japan
	Jordan
	Kazakhstan
	Kenya
	Kiribati
	Kuwait
	Kyrgyzstan
	Laos
	Latvia
	Lebanon
	Lesotho
	Liberia
	Libya
	Liechtenstein
	Lithuania
	Luxembourg
	Madagascar
	Malawi
	Malaysia
	Maldives
	Mali
	Malta
	Marshall Islands
	Mauritania
	Mauritius
	Mexico
	Micronesia
	Moldova
	Monaco
	Mongolia
	Montenegro
	Morocco
	Mozambique
	Myanmar (formerly Burma)
	Namibia
	Nauru
	Nepal
	Netherlands
	New Zealand
	Nicaragua
	Niger
	Nigeria
	North Korea
	North Macedonia
	Norway
	Oman
	Pakistan
	Palau
	Palestine State
	Panama
	Papua New Guinea
	Paraguay
	Peru
	Philippines
	Poland
	Portugal
	Qatar
	Republic of Korea
	Republic of Moldova
	Romania
	Russian Federation
	Rwanda
	Saint Kitts and Nevis
	Saint Lucia
	Saint Vincent and the Grenadines
	Samoa
	San Marino
	Sao Tome and Principe
	Saudi Arabia
	Senegal
	Serbia
	Seychelles
	Sierra Leone
	Singapore
	Slovakia
	Slovenia
	Solomon Islands
	Somalia
	South Africa
	South Sudan
	Spain
	Sri Lanka
	Sudan
	Suriname
	Sweden
	Switzerland
	Syria
	Taiwan
	Tajikistan
	Tanzania
	Thailand
	Timor-Leste
	Togo
	Tonga
	Trinidad and Tobago
	Tunisia
	Turkey
	Turkmenistan
	Tuvalu
	Uganda
	Ukraine
	United Arab Emirates
	United Kingdom
	United States of America
	Uruguay
	Uzbekistan
	Vanuatu
	Venezuela
	Vietnam
	Yemen
	Zambia
	Zimbabwe
	Artic (Canada)
	Baltic Sea
	Global focus
	N/A (review)

## Sheet: ES_Classification_Reference
MEA catergory	Measurement type	Definition	Example Measurement entries
Provisioning	Biomass or Harvest	Quantity or yield of kelp used for food, feed, or raw materials.	Harvest levels, Kelp growth rate, overall yield, Biomass measurements, Growth rate, Sporophyte development or growth, Plant density, Thallus length, Stipe/blade ratios, Percentage cover, Pigment composition, Lab growth, Growth rates, Photosynthetic efficiency, FV/FM
	Chemical studies or product	Extraction and measurement of specific compounds or derived products.	Phlorotannins, Alginate content, Nutrient composition, Fuel/Energy, HPLC, CHN analysis, umol/g nitrate, cm/day growth, soluble carbohydrates and lipids, Stable isotpoe analysis, Seasonal tracking, degradation rate, Organic matter retention, DIN uptake rate, DIN removal, Oxygen sensors, Fucoidan content
	Habitat and Biodiversity and associated Fisheries	The service provided by supporting commercially valuable species.	Commercial fish catch, Shellfish production, Community composition studies, Trophic cascades, Species richness, community structure, epifaunal biomass, juvenile fish abundance, Bacterial Community Composition, alpha diversity, core microbiome
	Establishment or survival	Measurement of Sporoohytre or Gamephoyte survival	Germination rates, Sporophyte survival, analysis through a microscope
Regulating	Carbon Sequestration	Measurement of carbon capture and storage by kelp biomass or sediments.	Carbon storage measurements, Carbon content in sinks, removal of carbon from system measurements
	Coastal Protection	Kelp's role in reducing wave energy or preventing erosion.	Wave attentuation, measure of shoreline retreat, erosion volume, drag forces, velocity of water column, carbon standing stock estimation, Erosion levels
	Water Quality	Kelp's role in removing nutrients or mitigating acidification.	Nutrient uptake (N, P), PH levels, turbidity reduction
	Light levels	Light attenuation, different light colour and any measures of irradiance	PAM flurometry, UV dose, Depth penetration, Photosynthetic effeciency, Infra-red gas analysis (IRGA)
Cultural services	Recreation and Tourism	Economic or physical measures related to tourism and leisure.	Diver sightings, Recreational fishing, Monetary valuation of aesthetics, cost benefit analysis
	Scientific and Educational	The use of the kelp ecosystem for study or learning.	Lab/Field experimental data (if the study is about methodology/education)
Other	Modelled services	Use of modelled studies to compliment data	ANOVA analysis, regression modelling, Simulations, linear quantile regression
	Gene identification	Measurements of changes in genes within the population
	Review	Review of data from other papers, creation of a framework
	Scuba Sampling	Scuba sampling, Dives, Quandrates
	Workshop/Expert Elicitation	Using external knowledge or expert elicitation to define services
