# Supplementary material for: Characterising ecosystem service provision by two morphologically distinct kelp species (Laminaria hyperborea and Saccharina latissima) and the biophysical drivers shaping these services: a systematic map protocol
Source: Environ Evid. 2026 Apr 21;15:6. doi: 10.1186/s13750-026-00385-w (PMC13255359; doi:10.1186/s13750-026-00385-w)
Supplement: Supplementary file 2 — Additional file 2 [file 13750_2026_385_MOESM2_ESM.xlsx]

## Sheet: README
Characterising ecosystem service provision by two morphologically distinct kelp species (Laminaria hyperborea and Saccharina latissima) and the biophysical drivers shaping these services: A systematic map protocol
This document contains the list of 10 benchmark papers used to validate the sensitivity of the search strategy. These papers were identified by the research team as key studies to be captured by the systematic map if the search string is effective.
Sheet descriptions	README: File overview and column definitions.
	Benchmark_Papers: The validated list of studies with their capture status.
Title:	The full title of the study.
Authors:	The primary authors of the publication.
Year:	The year of publication.
Link / DOI:	Links to articles.
Captured by Search:	Indicates whether the final refined search string successfully retrieved the paper (Yes/No).
Search Source:	Specifies which bibliographic platform retrieved the study (e.g. Web of Science, Scopus, or both).

## Sheet: Benchmark_Papers
Title	Authors	Year	Link	DOI	Captured by search	Search source
The abundance of kelp is modified by the combined impact of depth, waves and currents	Bekkby et al	2019	https://www.frontiersin.org/journals/marine-science/articles/10.3389/fmars.2019.00475/full	https://doi.org/10.3389/fmars.2019.00475	Yes	Web of science and Scopus
The effect of light and nutrient availability on growth, nitrogen, and pigment contents of Saccharina latissima (Phaeophyceae) grown in outdoor tanks, under natural variation of sunlight and temperature, during autumn and early winter in Denmark	Boderskov et al	2015	https://link.springer.com/article/10.1007/s10811-015-0673-7	10.1007/s10811-015-0673-7	Yes	Web of science and Scopus
Macrophytes as habitat for fish	Christie et al	2022	https://academic.oup.com/icesjms/article/79/2/435/6521671?login=true	https://doi.org/10.1093/icesjms/fsac008	Yes	Scopus
Predation, herbivory and kelp evolution	Estes and Steinberg	1988	https://www.cambridge.org/core/journals/paleobiology/article/abs/predation-herbivory-and-kelp-evolution/8BD83F331294C4B30E470A301660624E	https://doi.org/10.1017/S0094837300011775	Yes	Web of science
Variation in Population Structure and Standing Stocks of Kelp Along Multiple Environmental Gradients and Implications for Ecosystem Services	Gunderson et al	2021	https://www.frontiersin.org/journals/marine-science/articles/10.3389/fmars.2021.578629/full	https://doi.org/10.3389/fmars.2021.578629	Yes	Web of science and Scopus
Movement of pulsed resource subsidies from kelp forests to deep fjords	Filbee-Dexter et al	2018	https://link.springer.com/article/10.1007/s00442-018-4121-7	https://doi.org/10.1007/s00442-018-4121-7	Yes	Web of science and Scopus
Quantifying use of kelp forest habitat by commercially important crustaceans in the United Kingdom	Smale et al	2023	https://www.cambridge.org/core/journals/journal-of-the-marine-biological-association-of-the-united-kingdom/article/quantifying-use-of-kelp-forest-habitat-by-commercially-important-crustaceans-in-the-united-kingdom/567F856D12E121CDEDC95CC106E36127	https://doi.org/10.1017/S0025315422001023	Yes	Web of science and Scopus
Biomass yield and morphological features of the seaweed Saccharina latissima cultivated at two different sites in a coastal bay in the Atlantic coast of Spain	Peteiro & Freire	2013	https://link.springer.com/article/10.1007/s10811-012-9854-9	https://doi.org/10.1007/s10811-012-9854-9	Yes	Web of science and Scopus
Optimizing Marine macrophyte capacity to locally ameliorate ocean acidification under variable light and flow regimes	Ricart et al	2023	https://journals.plos.org/plosone/article?id=10.1371/journal.pone.0288548	https://doi.org/10.1371/journal.pone.0288548	Yes	Web of science and Scopus
The role of kelp species as biogenic habitat formers in coastal marine ecosystems	Teagle et al	2017	https://www.sciencedirect.com/science/article/pii/S0022098117300540	http://dx.doi.org/10.1016/j.jembe.2017.01.017	Yes	Web of science and Scopus
