# Supplementary material for: Characterising ecosystem service provision by two morphologically distinct kelp species (Laminaria hyperborea and Saccharina latissima) and the biophysical drivers shaping these services: a systematic map protocol
Source: Environ Evid. 2026 Apr 21;15:6. doi: 10.1186/s13750-026-00385-w (PMC13255359; doi:10.1186/s13750-026-00385-w)
Supplement: Supplementary file 4 — Additional file 4 [file 13750_2026_385_MOESM4_ESM.xlsx]

## Sheet: README 
Characterising ecosystem service provision by two morphologically distinct kelp species (Laminaria hyperborea and Saccharina latissima) and the biophysical drivers shaping these services: A systematic map protocol
This document contains the list of 10 benchmark papers used to validate the sensitivity of the search strategy. These papers were identified by the research team as key studies to be captured by the systematic map if the search string is effective.
Sheet descriptions:	README: file overview and sheet descriptions
	Final_Search_Strings: Contains the validated strings from Web of Science Core Collection, Scopus and Google Scholar. Includes details on search fields (eg. TS=Topic), dates of search, and institutional access.
	Scoping_History: A chronological log of trial searches used to test sensitivity and build the final Boolean strings

## Sheet: Final_Search_Strings
Source	Search String	Search Field	Date of Search	Results	Notes
Web of Science Core Collection	( TS=("Laminaria hyperborea" OR "tangle kelp" OR "Saccharina latissima" OR "Laminaria saccharina" OR "sugar kelp" OR stipitate OR prostrate OR "kelp forest*") ) AND (TS=("biomass production" OR "algin* extract*" OR biofuel* OR aquacult* OR "food source*" OR fertili* OR "carbon sequest*" OR "carbon stor*" OR "blue carbon" OR "nutrient cycl*" OR "nitrogen remov*" OR "oxygen produc*" OR "wave attenu…	Topic (TS)	TBC	~3,500	Refined to remove NOT terms and add wildcards as per Editor recommendation.
Scopus	( TITLE-ABS-KEY("Laminaria hyperborea" OR "tangle kelp" OR "Saccharina latissima" OR "Laminaria saccharina" OR "sugar kelp" OR stipitate OR prostrate OR "kelp forest*") ) AND ( TITLE-ABS-KEY("biomass production" OR "algin* extract*" OR biofuel* OR aquacult* OR "food source*" OR fertili* OR "carbon sequest*" OR "carbon stor*" OR "blue carbon" OR "nutrient cycl*" OR "nitrogen remov*" OR "oxygen pro…	TITLE-ABS-KEY	TBC	~3,350
Google Scholar	allintitle: ("Brown kelp" OR "Laminaria hyperborea" OR "Saccharina latissima" OR "sugar kelp") "ecosystem services" (carbon OR habitat OR biodiversity OR "wave attenuation" OR nutrient OR biomass)	Title only	TBC	First 200
Notes:	Full-text articles were accessed using the institutional subscriptions of Newcastle University library.

## Sheet: Scoping_Histroy
Search terms	Database used	Results	Notes
"Kelp" AND "Mapping" AND "UK"	Web of Science	9
"Natural Capitol" OR "Ecosystem Services" AND "Kelp" or "Seaweed" OR "Brown Algae"	Web of Science	6095
Natural Capitol OR "Ecosystem Services" AND "Kelp" or "Seaweed" OR "Brown Algae" AND "Temporal"	Web of Science	18
Ecosystem Services OR "Blue economy" AND "kelp" OR "Sea weed" OR "Brown Algae" AND "Temporal"	Web of Science	1020
Ecosystem Services AND "kelp" AND "Temporal"	Web of Science	1
Ecosystem Services AND "kelp" AND "Europe"	Web of Science	2
Ecosystem Services AND "Map"	Web of Science	34
Marine Ecosystem services	Web of science	10416
Marine AND "Kelp" AND "Ecosystem" AND "services"	Web of science	210
Marine" AND "Kelp" AND "Ecosystem" AND "services"	Scopus	134
Ecosystem services OR "Blue Carbon" OR "Natural Capital" AND "Kelp" OR "Seaweed" OR "Green Algae" OR "Brown Algae"	Scopus	514
Ecosystem services OR "Blue Carbon" OR "Natural Capital" AND "Kelp" OR "Seaweed" OR "Green Algae" OR "Brown Algae"	Web of science	107354
("Kelp" OR "Brown algae") AND ("Ecosystem services" or "Natural captial")	Web of science	205
( "Kelp" OR "Brown algae" ) AND ( "Ecosystem services" OR "Natural captial" )	SCOPUS	196
("Laminaria hyperborea" OR "Saccharina latissima" OR "sugar kelp") "ecosystem services" (carbon OR habitat OR biodiversity OR "wave attenuation" OR nutrient OR biomass)	Google scholar	2380
("Brown kelp" OR "Laminaria hyperborea" OR "Saccharina latissima" OR "sugar kelp") "ecosystem services" (carbon OR habitat OR biodiversity OR "wave attenuation" OR nutrient OR biomass)	Google scholar	2330
( "Kelp" OR "Brown algae" ) AND ( "Ecosystem services" OR "Natural captial" )	Google scholar	13700
ALL=("Laminaria hyperborea" OR "tangle kelp" OR "Saccharina latissima" OR "Laminaria saccharina" OR "sugar kelp" OR "stipitata" OR "Prostrate" OR “Kelp Forest") AND ALL=(("biomass production" OR "algin* extract*" OR "biofuel" OR "aquaculture" OR "food source" OR "fertilizer" OR "carbon sequest*" OR "carbon stor*" OR "blue carbon" OR "nutrient cycl*" OR "nitrogen remov*" OR "oxygen produc*" OR "wa…	Web of science	2194	Refined to remove NOT terms and add wildcards as per Editor recommendation.
(TITLE-ABS-KEY("Laminaria hyperborea" OR "tangle kelp" OR "Saccharina latissima" OR "Laminaria saccharina" OR "sugar kelp" OR "Stipitate" OR "Prostrate" OR "Kelp Forest") AND TITLE-ABS-KEY("biomass production" OR "algin* extract*" OR "biofuel" OR "aquaculture" OR "food source" OR "fertilizer" OR "carbon sequest*" OR "carbon stor*" OR "blue carbon" OR "nutrient cycl*" OR "nitrogen remov*" OR "oxyg…	SCOPUS	3420
("Brown kelp" OR "Laminaria hyperborea" OR "Saccharina latissima" OR "sugar kelp") "ecosystem services" (carbon OR habitat OR biodiversity OR "wave attenuation" OR nutrient OR biomass)	Google scholar	2380
